# Supplementary material for: Myofibre Density Reveals a Critical Threshold Around Age 6 in Steroid‐Naïve Duchenne Muscular Dystrophy: A Retrospective Observational Study
Source: Neuropathol Appl Neurobiol. 2026 Mar 18;52(2):e70068. doi: 10.1111/nan.70068 (PMC12997517; doi:10.1111/nan.70068)
Supplement: Supplementary file 1 — Data S1: Supporting Information. [file NAN-52-e70068-s001.xlsx]

## Sheet: Sheet1
ABx	Mean	Cov	Sd	MFD	MFA	CFA	Fat	IntN	NFA	RFA	Opaque
1.04	457.93	0.580318	265.745	1471.93	0.688626	0.296222	0.00176392	0.031851	0.00828816	0.00510034	0.0222356
1.92	565.318	0.481021	271.93	1227.04	0.722542	0.26661	0.00050886	0.00572809	0.00845946	0.00187899	0.0011463
2	622.07	0.528461	328.74	1069.45	0.687036	0.306688	0.00169112	0.00451128	0.00229986	0.00228448	0.0556391
2.42	598.059	0.562076	336.155	1149.78	0.715906	0.258299	0.0168808	0.0160772	0.00518867	0.00372554	0.00562701
3.25	851.17	0.535427	455.739	656.843	0.573118	0.391764	0.00670388	0.107672	0.0181304	0.010284	0.00403769
3.67	531.306	0.43462	230.916	953.484	0.536895	0.457435	0.0023009	0.0121382	0.00104003	0.00232831	0.054155
4	1037.9	0.531085	551.21	563.196	0.534583	0.416198	0.0131292	0.0275862	0.0156541	0.0204354	0.012069
4.08	577.513	1.20063	693.38	867.224	0.533686	0.402538	0.0532114	0.0407701	0.00498066	0.00558325	0.0203851
4.33	828.518	0.503321	417.01	765.963	0.656913	0.320614	0.00601941	0.00929152	0.00435406	0.0120992	0.0232288
4.58	870.4	0.652938	568.317	545.489	0.45913	0.489168	0.016943	0.00662252	0.0193791	0.0153792	0.0220751
4.67	721.068	0.507216	365.737	815.222	0.620723	0.366588	0.00773606	0.0762332	0.00158712	0.00336652	0.0134529
5	1007.4	0.499897	503.598	571.096	0.595269	0.37251	0.0169895	0.0717863	0.00924467	0.00598645	0.00500835
5.17	624.328	0.529	330.269	976.358	0.648762	0.339651	0.000807825	0.0366886	0.00554339	0.0052355	0.0056444
6	725.125	0.815876	591.612	551.985	0.385073	0.586874	0.0135337	0.0173913	0.0103022	0.00421676	0.0318841
6.172	1352.01	0.432696	585.009	454.674	0.657661	0.315538	0.000856985	0.0618956	0.0127136	0.0132314	0.0212766
6.174	1176.19	1.11322	1309.35	365.773	0.421974	0.545503	0.0140621	0.0240964	0.00381495	0.014646	0.0281124
6.176	556.274	0.880026	489.536	559.892	0.291581	0.671455	0.00697217	0.0139276	0.0209338	0.00905781	0.0362117
6.25	1602.33	0.776826	1244.73	300.691	0.516567	0.443691	0.0351022	0.0332226	0.0041432	0.000496589	0.0431894
6.42	1520.62	0.948435	1442.21	343.761	0.547288	0.406614	0.0306057	0.0491071	0.00975813	0.00573383	0.0223214
6.5	1553.96	0.614131	954.336	400.651	0.668297	0.317216	0.00458648	0.111607	0.00622079	0.00367977	0.00892857
6.58	1683.71	0.698457	1176	216.625	0.362646	0.599132	0.0148696	0.0482456	0.0175381	0.00581397	0.0570175
7	850.326	0.733467	623.686	553.756	0.470881	0.453004	0.039218	0.0780488	0.0209098	0.0159876	0.0260163
7.17	680.01	0.704786	479.261	572.691	0.397693	0.465726	0.1322	0.0172117	0.00177154	0.00260876	0.010327
7.172	970.239	0.983271	954.008	445.206	0.457845	0.502237	0.0356088	0.0234742	0.00366017	0.000648268	0.0610329
7.83	772.002	0.602095	464.818	458.107	0.364482	0.569901	0.0614935	0.0229358	0.00345063	0.000673533	0.0665138
8.25	1231.75	1.7199	2118.49	245.368	0.303665	0.624262	0.0637535	0.0289855	0.00758896	0.000730422	0.0193237
8.67	1048.38	1.26323	1324.34	497.916	0.538724	0.417101	0.000462645	0.0466926	0.0123172	0.0313957	0.00389105
8.83	1327.32	0.815	1081.77	282.882	0.386477	0.549921	0.0351515	0.023569	0.0143472	0.0141029	0.043771
8.92	613.568	0.858164	526.542	386.526	0.235382	0.558667	0.18633	0.0261283	0.0150499	0.00457179	0.0285036
9.08	1285.43	0.945235	1215.03	423.024	0.590056	0.336482	0.0498779	0.026178	0.0137543	0.00982993	0.0575916
9.67	888.998	0.749365	666.183	291.028	0.253701	0.682344	0.032215	0.0407524	0.0210271	0.0107136	0.119122
9.75	1203.72	0.78384	943.521	414.115	0.527945	0.372638	0.0861031	0.0429864	0.00477192	0.00854233	0.0113122
10.33	3643.51	0.989131	3603.91	143.943	0.582412	0.308292	0.103252	0.143885	0.0041434	0.00190026	0.028777
10.67	909.61	0.902986	821.365	240.505	0.20782	0.716116	0.05976	0.0526316	0.0147993	0.00150429	0.0157895
10.92	1565.21	0.766562	1199.83	393.53	0.676651	0.286938	0.0296173	0.105991	0.00465215	0.00214102	0.0230415
12.75	1028.5	1.06562	1096	219.283	0.209492	0.737298	0.0339617	0.0217391	0.0183095	0.000938462	0.0217391
15.07	1953.89	0.91491	1787.63	170.168	0.338549	0.545972	0.093736	0.0375	0.0195634	0.00217946	0.06875
16.25	1504.05	1.45538	2188.96	172.077	0.264729	0.559323	0.154445	0.031746	0.0178555	0.00364701	0.0396825
